# Supplementary material for: The influence of linear and nonlinear pedagogy on motor skill performance: the moderating role of adaptability
Source: Front Psychol. 2025 Mar 31;16:1540821. doi: 10.3389/fpsyg.2025.1540821 (PMC11994730; doi:10.3389/fpsyg.2025.1540821)
Supplement: Supplementary file 2 [file Table_2.xlsx]

## Sheet: Difference of Passing diversity
Independent Samples Test
	Levene's Test			T-test							Cohen'd
		F	Sig.	t	df	Sig.	Mean difference	Std. error difference	95% CI
Passing diversity（Pre）	Equal variances assumed	0.213	0.647	0.941	38	0.353	0.55	0.58433	-0.63292	1.73292	0.298
	Equal variances not assumed			0.941	37.832	0.353	0.55	0.58433	-0.6331	1.7331
Passing diversity（Post）	Equal variances assumed	3.907	0.055	-8.774	38	0	-7.4	0.8434	-9.10736	-5.69264	-2.775
	Equal variances not assumed			-8.774	33.198	0	-7.4	0.8434	-9.11551	-5.68449
Passing diversity（Retention）	Equal variances assumed	2.409	0.129	-12.132	38	0	-9.15	0.7542	-10.6768	-7.6232	-3.837
	Equal variances not assumed			-12.132	35.787	0	-9.15	0.7542	-10.6799	-7.6201
